# Supplementary material for: Analyzing Patient Secure Messages Using a Fast Health Care Interoperability Resources (FIHR)–Based Data Model: Development and Topic Modeling Study
Source: J Med Internet Res. 2021 Jul 30;23(7):e26770. doi: 10.2196/26770 (PMC8367168; doi:10.2196/26770)
Supplement: Multimedia Appendix 1 [file jmir_v23i7e26770_app1.xlsx]

## Sheet: Sheet1
Level 1(Healthcare System Concepts)	Level 2 (Sub-concepts)	Level 3 (Attributes)	Descriptions
Foundation and Base Concepts	1. Patient	Unspecified	Related to the concept but doesn't specify anything
		Privacy	An identifier for this patient, name , telecom,gender, birthdate , address, marital status,SSN, driving license number etc.
		Lifestyle	Patient lifestyle and personal way of living
		Diet	Patient's food habit and diet
	2. Practitioner	Unspecified	Related to the concept but doesn't specify anything
		Privacy	A contact details for the practitioner such as telephone numbers,email id, personal address (that apply to all roles).
		Speciality	Specific area or specialty practitioner is associated with
	3. Related-Person	Unspecified	Related to the concept but doesn't specify anything
		Relationship	The nature of the relationship
		Telecom	Contact details for the person
	4.Organization	Unspecified	Related to the concept but doesn't specify anything
		Name	Name used for the organization
		contact-no	Contact details such phone number or fax number
		Address	Address of the organization
	5.Healthcare-Service	Unspecified	Related to the concept but doesn't specify anything
		Name	Types of services available or provided by an organization and also the associated departments in the delivery of care to a patient.
	6.Appointment	Unspecified	Related to the concept but doesn't specify anything
		Status	information about the appointment whether it is proposed, pending,booked,arrived,fulfilled,cancelled,noshow,entered-in-error.
		Type	kind of appointment e.g followup visit
		Reason	Reason why appointment is scheduled
	7.Device	Name	medical and non-medical device
	8.Encounter	Type	hospitalization or discharge
	9. Document-Reference	Type	kind of documents available to healthcare system
Clinical Concepts	10.Allergy-Intolerance	Name	what type or name of the allergy
		Category	type of allergy such as from food, medication, environment, biologic.
		Criticality	how critical the allergy is low, high, unable-to-assess.
		Asserter	Source of the information about the allergy
		Last-Occurrence	Date(/time) of last known occurrence of a reaction
	11.Adverse-Event	Unspecified	Related to the concept but doesn't specify anything
		Name	Name of the event or side-effect happened
	12.Body-Structure	Name	Any body part or an organ of a living being
	13.Specimen	Name	Specimen is taken from bilogical entity living or dead for diagnostic analysis.
	14.Procedure	Unspecified	Related to the concept but doesn't specify anything
		Name	Name of the procedure or surgery
		Report	Any report resulting from the procedure
		Follow-up	Instructions for follow up
	15.Family-Member-History	Name	The family member name and identity
		Relationship	Relationship to the subject
		Gender	Gender of the person male, female, other, unknown
		Age	(approximate) age
		Deceased	If Dead, How old was and when it happened?
	16. Observation	Unspecified	Related to the concept but doesn't specify anything
		Physiology	name of the observations of functions and mechanisms of living organisms
		Value	Actual result
	17.Condition	Unspecified	Related to the concept but doesn't specify anything
		Name	Identification of the condition, name of the disease, problem.
		Context	Encounter or episode
		Onset	Estimated or actual date
		Symptom	Subjective evidence of any disease, experienced by any individual.
	18.Lab-Test	Unspecified	Related to the concept but doesn't specify anything
		Name	Name of the diagnosis procedure or test or any kind of blood work
		Result	Observations - simple, or complex nested groups.
	19.Imaging	Unspecified	Related to the concept but doesn't specify anything
		Name	Name of the imaging procedure
	20.Medication	Unspecified	Related to the concept but doesn't specify anything
		Name	Name of the medication
		Quantity	Amount of medication
		Dosage	Information related to dosage
		Dosage Instruction	Instruction about the dosage
		Statement	Statement about the prescription
		Manufacturer	Manufacturer of the item
		Form	Details about the medication form whether it's in oral form or shots or injections.
		Request	Request for refill
	21.Immunization	Unspecified	Related to the concept but doesn't specify anything
		Name	Name of the immunization
		Date	Vaccination administration date
		Manufacturer	Details about vaccine manufacturer
		Site	Body site vaccine was administered
	22.Care-Plan	Name	Plan of care a practitioner would deliver
	23.Refferal	Unspecified	Related to the concept but doesn't specify anything
	24.Risk	Name	Name and information about the risk factor
Financial Concepts	25.Coverage-Eligibility	Unspecified	Related to the concept but doesn't specify anything
		Percentage	Plan Beneficiary percentage of the coverage
		Insurance-Id	Identifier for the plan or agreement issuer
		Benefit-Category	Details about all the benefits
		Insurer	Insurer issuing the coverage
		Insurance	Details by insurance coverage
	26.Claim-Payment	Unspecified	Related to the concept but doesn't specify anything
		Total	Total cost for claim and payment
		Billing-Code	A code that identifies the charges
		Balance	How much is in account
		Description	Explanation of purpose or use
	27.Explanation-of-Benefit	Unspecified	Related to the concept but doesn't specify anything
	28.Account	Unspecified	Related to the concept but doesn't specify anything
		Id-Privacy	Accout id information and other details about the person who are responsible for the payments.
