# Supplementary material for: Analyzing Patient Secure Messages Using a Fast Health Care Interoperability Resources (FIHR)–Based Data Model: Development and Topic Modeling Study
Source: J Med Internet Res. 2021 Jul 30;23(7):e26770. doi: 10.2196/26770 (PMC8367168; doi:10.2196/26770)
Supplement: Multimedia Appendix 4 [file jmir_v23i7e26770_app4.xlsx]

## Sheet: topic_keywords_weight
Health concept	Topic number	Keywords under each topic	Percentage of each keyword under a topic
Patient visit	1	Patient Visit	7.92855
Patient visit	1	Physicians	5.03501
Patient visit	1	appointment	3.74487
Patient visit	1	mayo	1.13765
Patient visit	1	return	0.979848
Patient visit	1	surgery	0.659129
Patient visit	1	rochester	0.619825
Patient visit	1	Consultation	0.552616
Patient visit	1	Clinic	0.538466
Patient visit	1	october	0.533554
Patient visit	1	march	0.522941
Patient visit	1	set	0.500735
Patient visit	1	Laboratory Procedures	0.493857
Patient visit	1	Infantile Neuroaxonal Dystrophy	0.486586
Patient visit	1	december	0.476367
Patient visit	1	january	0.470668
Patient visit	1	november	0.447085
Patient visit	1	early	0.439618
Patient visit	1	thursday	0.412105
Patient visit	1	tuesday	0.406406
Patient visit	2	Physicians	3.55011
Patient visit	2	mayo	2.28921
Patient visit	2	Patient Visit	1.13653
Patient visit	2	Therapeutic procedure	0.819278
Patient visit	2	Clinic	0.788446
Patient visit	2	Diagnosis	0.751661
Patient visit	2	Comprehension	0.689147
Patient visit	2	care	0.616639
Patient visit	2	Disease	0.5941
Patient visit	2	Symptoms	0.591974
Patient visit	2	Laboratory Procedures	0.495864
Patient visit	2	Consultation	0.467797
Patient visit	2	information	0.438241
Patient visit	2	Patients	0.435264
Patient visit	2	testing	0.40422
Patient visit	2	Finding	0.392312
Patient visit	2	Experimental Result	0.381043
Patient visit	2	Evaluation and management note:Finding:Point in time:{Setting}:Document:{Provider}	0.37679
Patient visit	2	forward	0.370836
Patient visit	2	Pharmaceutical Preparations	0.360205
Patient visit	3	Physicians	4.50513
Patient visit	3	Patient Visit	4.07251
Patient visit	3	mayo	1.75165
Patient visit	3	information	1.54752
Patient visit	3	records	1.36017
Patient visit	3	Clinic	1.16923
Patient visit	3	Telefacsimile	1.15086
Patient visit	3	Copy (object)	0.950728
Patient visit	3	notes	0.863246
Patient visit	3	Evaluation and management note:Finding:Point in time:{Setting}:Document:{Provider}	0.819305
Patient visit	3	Manufactured form	0.728228
Patient visit	3	number	0.728228
Patient visit	3	Reporting	0.631159
Patient visit	3	contact person	0.627564
Patient visit	3	email	0.596805
Patient visit	3	request	0.559655
Patient visit	3	Office	0.54887
Patient visit	3	Mail	0.532492
Patient visit	3	Letter:Finding:Point in time:{Setting}:Document:{Provider}	0.531294
Patient visit	3	provided	0.528497
Patient visit	4	Speech	0.727082
Patient visit	4	Patient Visit	0.700387
Patient visit	4	family	0.554571
Patient visit	4	Persons	0.506922
Patient visit	4	School	0.498598
Patient visit	4	Anxiety	0.465014
Patient visit	4	life	0.417078
Patient visit	4	Little	0.403013
Patient visit	4	Sleep	0.358522
Patient visit	4	Much	0.339577
Patient visit	4	Finding	0.339003
Patient visit	4	asked	0.33441
Patient visit	4	All of the Time	0.327808
Patient visit	4	friend	0.310299
Patient visit	4	care	0.308002
Patient visit	4	dad	0.302549
Patient visit	4	Maybe	0.300539
Patient visit	4	hard	0.299104
Patient visit	4	Hearing	0.292215
Patient visit	4	Pharmaceutical Preparations	0.291928
Patient visit	5	Patient Visit	4.25272
Patient visit	5	Experimental Result	2.74978
Patient visit	5	Physicians	2.53826
Patient visit	5	Laboratory Procedures	2.44811
Patient visit	5	Blood	2.31733
Patient visit	5	Laboratory	2.26383
Patient visit	5	Laboratory test finding	1.85169
Patient visit	5	mayo	1.47769
Patient visit	5	Hematologic Tests	0.954086
Patient visit	5	Test Result	0.850555
Patient visit	5	draw	0.735135
Patient visit	5	Infusion procedures	0.724237
Patient visit	5	ordered	0.570178
Patient visit	5	levels	0.541942
Patient visit	5	drawn	0.539961
Patient visit	5	Level	0.508753
Patient visit	5	local	0.484975
Patient visit	5	prior	0.430485
Patient visit	5	testing	0.400763
Patient visit	5	Clinic	0.39581
Patient visit	6	Pharmaceutical Preparations	3.26602
Patient visit	6	Prescription procedure	3.07407
Patient visit	6	Patient Visit	2.66173
Patient visit	6	Physicians	1.76407
Patient visit	6	Pharmaceutical Services	1.33087
Patient visit	6	daily	1.19011
Patient visit	6	Tablet Dosage Form	1.1811
Patient visit	6	Dose	1.10243
Patient visit	6	prescribed	0.976356
Patient visit	6	dosage	0.970194
Patient visit	6	refill	0.900523
Patient visit	6	Prednisone	0.712838
Patient visit	6	RAX gene	0.621365
Patient visit	6	increase	0.530366
Patient visit	6	Adverse effects	0.475387
Patient visit	6	Pills	0.459273
Patient visit	6	increased	0.441737
Patient visit	6	Contraceptives, Oral	0.440315
Patient visit	6	discussed	0.432258
Patient visit	6	Change -- procedure	0.41093
Patient visit	7	Pain	4.54749
Patient visit	7	Patient Visit	1.44888
Patient visit	7	Foot	0.779074
Patient visit	7	Leg	0.762554
Patient visit	7	Physicians	0.761052
Patient visit	7	pt	0.706611
Patient visit	7	Knee	0.616878
Patient visit	7	area	0.529773
Patient visit	7	Injection of therapeutic agent	0.507997
Patient visit	7	surgery	0.507246
Patient visit	7	side	0.498235
Patient visit	7	Injection	0.486596
Patient visit	7	Hand	0.44417
Patient visit	7	Worse	0.418639
Patient visit	7	Shoulder	0.414885
Patient visit	7	walking	0.413383
Patient visit	7	Physical therapy	0.41113
Patient visit	7	Neck	0.407751
Patient visit	7	Magnetic Resonance Imaging	0.400242
Patient visit	7	Sitting position	0.378466
Patient visit	8	Physicians	4.29412
Patient visit	8	Patient Visit	2.35881
Patient visit	8	mayo	1.87887
Patient visit	8	scan	1.83047
Patient visit	8	Radionuclide Imaging	1.22666
Patient visit	8	Therapeutic procedure	1.16789
Patient visit	8	ct	1.1483
Patient visit	8	Magnetic Resonance Imaging	1.12583
Patient visit	8	Chemotherapy	1.11142
Patient visit	8	surgery	0.866557
Patient visit	8	pet	0.849273
Patient visit	8	Experimental Result	0.801452
Patient visit	8	Therapeutic radiology procedure	0.727703
Patient visit	8	Neoplasms	0.691981
Patient visit	8	Malignant Neoplasms	0.681611
Patient visit	8	kwon	0.613624
Patient visit	8	Cancer/Testis Antigen	0.599796
Patient visit	8	PROS1 wt Allele	0.538147
Patient visit	8	Biopsy	0.478803
Patient visit	8	Oncologists	0.430406
Patient visit	9	Symptoms	1.85135
Patient visit	9	Patient Visit	1.28917
Patient visit	9	Headache	1.24464
Patient visit	9	Coughing	1.23798
Patient visit	9	Sleep	1.12771
Patient visit	9	Fatigue	0.77442
Patient visit	9	Estrogen Receptor Measurement	0.618789
Patient visit	9	Migraine Disorders	0.483548
Patient visit	9	Dizziness	0.472729
Patient visit	9	Worse	0.44152
Patient visit	9	Fever	0.435278
Patient visit	9	Nausea	0.399075
Patient visit	9	Pharmaceutical Preparations	0.38243
Patient visit	9	Normal	0.379517
Patient visit	9	Common Cold	0.378269
Patient visit	9	Pain	0.362456
Patient visit	9	Experience	0.354133
Patient visit	9	Physicians	0.340817
Patient visit	9	Dyspnea	0.333327
Patient visit	9	daily	0.332079
Patient visit	10	Pain	1.58521
Patient visit	10	Patient Visit	1.33759
Patient visit	10	Symptoms	1.18946
Patient visit	10	Diarrhea	0.767469
Patient visit	10	Gastrointestinal	0.766923
Patient visit	10	Physicians	0.719913
Patient visit	10	Stomach	0.645573
Patient visit	10	Eating	0.633547
Patient visit	10	Feces	0.591457
Patient visit	10	Estrogen Receptor Measurement	0.575059
Patient visit	10	Nausea	0.537889
Patient visit	10	Abdominal Pain	0.520397
Patient visit	10	Normal	0.494706
Patient visit	10	Intestines	0.473934
Patient visit	10	Pharmaceutical Preparations	0.444963
Patient visit	10	Hemorrhage	0.417632
Patient visit	10	Constipation	0.415992
Patient visit	10	Defecation	0.387022
Patient visit	10	colonoscopy	0.339466
Patient visit	10	period	0.327987
Patient visit	11	insurance	5.04991
Patient visit	11	Patient Visit	3.45145
Patient visit	11	mayo	1.96894
Patient visit	11	Beak	1.58338
Patient visit	11	pay	1.04142
Patient visit	11	covered	1.0325
Patient visit	11	Charge (electrical)	0.938513
Patient visit	11	company	0.885002
Patient visit	11	information	0.792387
Patient visit	11	claim	0.776609
Patient visit	11	Letter:Finding:Point in time:{Setting}:Document:{Provider}	0.734074
Patient visit	11	medicare	0.678506
Patient visit	11	Cover (physical object)	0.654494
Patient visit	11	Clinic	0.644204
Patient visit	11	Account number:Identifier:Point in time:^Patient:Nominal	0.620193
Patient visit	11	blue	0.607158
Patient visit	11	services	0.59481
Patient visit	11	charges	0.594124
Patient visit	11	billing	0.589321
Patient visit	11	number	0.554334
Patient visit	12	Patient Visit	1.92884
Patient visit	12	Eye	1.16962
Patient visit	12	Exanthema	0.89831
Patient visit	12	area	0.740235
Patient visit	12	Physicians	0.710596
Patient visit	12	Pruritus	0.688557
Patient visit	12	Skin	0.650558
Patient visit	12	removed	0.488684
Patient visit	12	Face	0.456765
Patient visit	12	dermatology	0.411926
Patient visit	12	Dermatologist	0.402047
Patient visit	12	Antibiotics	0.391407
Patient visit	12	Dentist	0.390647
Patient visit	12	Wound Healing	0.389127
Patient visit	12	Communicable Diseases	0.366328
Patient visit	12	Cream	0.354928
Patient visit	12	Drainage procedure	0.354928
Patient visit	12	surgery	0.340489
Patient visit	12	Pain	0.328329
Patient visit	12	side	0.316929
Patient visit	13	Body Weight	1.88103
Patient visit	13	Eating	1.65327
Patient visit	13	Patient Visit	1.44695
Patient visit	13	Diet therapy	0.83156
Patient visit	13	Blood Pressure	0.807445
Patient visit	13	readings	0.652927
Patient visit	13	baby	0.53235
Patient visit	13	daily	0.521632
Patient visit	13	Exercise Pain Management	0.477867
Patient visit	13	Food allergenic extracts	0.474294
Patient visit	13	foods	0.45911
Patient visit	13	High Level	0.440354
Patient visit	13	Dietitian	0.434995
Patient visit	13	Lost Medical Device	0.432315
Patient visit	13	Weight decreased	0.396589
Patient visit	13	Water	0.375153
Patient visit	13	Blood Glucose	0.330495
Patient visit	13	Pulse Rate	0.321563
Patient visit	13	Feeding patient	0.314418
Patient visit	13	hr	0.313525
Patient visit	14	Physicians	1.36447
Patient visit	14	Heart	1.28921
Patient visit	14	Experimental Result	1.03802
Patient visit	14	Cardiologists	0.897278
Patient visit	14	range	0.707663
Patient visit	14	mayo	0.696911
Patient visit	14	Laboratory Procedures	0.695934
Patient visit	14	Normal	0.545414
Patient visit	14	Estrogen Receptor Measurement	0.497522
Patient visit	14	ECHO protocol	0.496544
Patient visit	14	Patient Visit	0.480906
Patient visit	14	Blood Pressure	0.477974
Patient visit	14	low	0.46429
Patient visit	14	High Level	0.453539
Patient visit	14	cardiology	0.394895
Patient visit	14	Patient Monitoring	0.39294
Patient visit	14	heart rate	0.357754
Patient visit	14	Exercise stress test	0.34407
Patient visit	14	Dyspnea	0.34407
Patient visit	14	Hypertensive disease	0.341138
Patient visit	15	Patients	1.06917
Patient visit	15	Reporting	0.577848
Patient visit	15	Present	0.539407
Patient visit	15	Diagnosis	0.493759
Patient visit	15	Magnetic Resonance Imaging	0.432493
Patient visit	15	Study	0.415675
Patient visit	15	md	0.409669
Patient visit	15	Normal	0.398857
Patient visit	15	Experimental Result	0.394052
Patient visit	15	mild	0.291943
Patient visit	15	Procedure findings:Finding:Point in time:^Patient:Narrative	0.278729
Patient visit	15	Age	0.267918
Patient visit	15	Evaluation	0.266716
Patient visit	15	date	0.263113
Patient visit	15	History of present illness	0.248697
Patient visit	15	Persons	0.245093
Patient visit	15	status	0.242691
Patient visit	15	performed	0.240288
Patient visit	15	evidence	0.239087
Patient visit	15	Negative	0.237886
Patient visit	16	font	8.42744
Patient visit	16	Patients	3.41173
Patient visit	16	Nitric Oxide	3.13497
Patient visit	16	H1 genotype	1.94317
Patient visit	16	denied	1.93187
Patient visit	16	influenza A virus H3 subtype	1.91493
Patient visit	16	strong	1.79631
Patient visit	16	big	1.47436
Patient visit	16	Reporting	0.977308
Patient visit	16	Pharyngitis	0.677947
Patient visit	16	History of present illness	0.587574
Patient visit	16	current	0.587574
Patient visit	16	child	0.576278
Patient visit	16	Illness (finding)	0.50285
Patient visit	16	part	0.452015
Patient visit	16	Pain	0.43507
Patient visit	16	Symptoms	0.423773
Patient visit	16	Urinary tract infection	0.418125
Patient visit	16	Antibiotics	0.372938
Patient visit	16	Response process	0.361641
Prednisone	1	Prednisone	9.35635
Prednisone	1	Physicians	2.20742
Prednisone	1	taper	1.63205
Prednisone	1	Dose	1.54565
Prednisone	1	daily	1.28453
Prednisone	1	dosage	1.04516
Prednisone	1	appointment	0.765479
Prednisone	1	tapering	0.696358
Prednisone	1	Methotrexate	0.621477
Prednisone	1	increase	0.617637
Prednisone	1	Pharmaceutical Preparations	0.563876
Prednisone	1	Infantile Neuroaxonal Dystrophy	0.552995
Prednisone	1	advise	0.530595
Prednisone	1	Tablet Dosage Form	0.515875
Prednisone	1	stay	0.513315
Prednisone	1	dose	0.509475
Prednisone	1	stop	0.472994
Prednisone	1	Blood	0.469154
Prednisone	1	Laboratory test finding	0.450594
Prednisone	1	Experimental Result	0.448034
Prednisone	2	Physicians	5.61871
Prednisone	2	mayo	1.87336
Prednisone	2	Prednisone	1.5774
Prednisone	2	appointment	1.10412
Prednisone	2	Laboratory Procedures	0.782449
Prednisone	2	Clinic	0.709942
Prednisone	2	Experimental Result	0.684234
Prednisone	2	local	0.637434
Prednisone	2	Patient Visit	0.574814
Prednisone	2	surgery	0.545152
Prednisone	2	Diagnosis	0.462097
Prednisone	2	Consultation	0.440345
Prednisone	2	Therapeutic procedure	0.394863
Prednisone	2	information	0.382339
Prednisone	2	Magnetic Resonance Imaging	0.367178
Prednisone	2	care	0.364542
Prednisone	2	saw (device)	0.363223
Prednisone	2	contact person	0.356632
Prednisone	2	Hearing	0.331584
Prednisone	2	asked	0.322356
Prednisone	3	Prednisone	1.9312
Prednisone	3	Fatigue	0.808392
Prednisone	3	Headache	0.763158
Prednisone	3	Sleep	0.762429
Prednisone	3	Pharmaceutical Preparations	0.661019
Prednisone	3	Symptoms	0.62454
Prednisone	3	Maybe	0.485922
Prednisone	3	im	0.428286
Prednisone	3	Little	0.393996
Prednisone	3	Nausea	0.385971
Prednisone	3	Adverse effects	0.385971
Prednisone	3	Pain	0.380135
Prednisone	3	Eating	0.379405
Prednisone	3	Normal	0.344386
Prednisone	3	hard	0.33782
Prednisone	3	Adult human body	0.324687
Prednisone	3	Much	0.318851
Prednisone	3	All of the Time	0.306448
Prednisone	3	Speech	0.296234
Prednisone	3	Dizziness	0.295505
Prednisone	4	Pain	5.19883
Prednisone	4	Prednisone	3.23763
Prednisone	4	Hand	0.945787
Prednisone	4	Foot	0.920353
Prednisone	4	Knee	0.857241
Prednisone	4	Edema	0.844995
Prednisone	4	Symptoms	0.686742
Prednisone	4	Leg	0.634933
Prednisone	4	Swelling	0.618919
Prednisone	4	Arthralgia	0.59066
Prednisone	4	Joints	0.589718
Prednisone	4	Shoulder	0.555807
Prednisone	4	Worse	0.522837
Prednisone	4	Sleep	0.498346
Prednisone	4	Feeling relief	0.480448
Prednisone	4	Ankle	0.441827
Prednisone	4	walk	0.412625
Prednisone	4	Tylenol	0.411683
Prednisone	4	Exacerbation of cGVHD	0.409799
Prednisone	4	Methotrexate	0.399438
Prednisone	5	Prednisone	6.2621
Prednisone	5	Prescription procedure	4.85784
Prednisone	5	Pharmaceutical Services	2.9922
Prednisone	5	refill	1.85182
Prednisone	5	Tablet Dosage Form	1.84256
Prednisone	5	Pharmaceutical Preparations	1.25154
Prednisone	5	Physicians	1.02316
Prednisone	5	RAX gene	1.00927
Prednisone	5	insurance	0.83644
Prednisone	5	Telefacsimile	0.810206
Prednisone	5	mayo	0.75774
Prednisone	5	refills	0.711446
Prednisone	5	Pills	0.67904
Prednisone	5	script	0.677497
Prednisone	5	walgreens	0.631203
Prednisone	5	request	0.592625
Prednisone	5	PICK1 gene	0.538615
Prednisone	5	Healthcare supplies	0.530899
Prednisone	5	cvs	0.487692
Prednisone	5	Pharmacy facility	0.479976
Prednisone	6	Coughing	4.13369
Prednisone	6	Prednisone	3.71352
Prednisone	6	Dyspnea	1.07395
Prednisone	6	Inhaler	0.989446
Prednisone	6	Antibiotics	0.935457
Prednisone	6	Asthma	0.870906
Prednisone	6	Lung	0.799312
Prednisone	6	Symptoms	0.760581
Prednisone	6	Wheezing	0.75706
Prednisone	6	Inspiration function	0.748845
Prednisone	6	Fever	0.678425
Prednisone	6	Albuterol	0.66082
Prednisone	6	Common Cold	0.650257
Prednisone	6	prescribed	0.572795
Prednisone	6	Worse	0.552843
Prednisone	6	Negative Surgical Margin	0.502375
Prednisone	6	Nebulizers	0.491812
Prednisone	6	Nasal sinus	0.489465
Prednisone	6	Physicians	0.482423
Prednisone	6	Chest	0.441345
Prednisone	7	Prednisone	3.0699
Prednisone	7	Diarrhea	1.24228
Prednisone	7	Feces	1.16105
Prednisone	7	Symptoms	1.14985
Prednisone	7	Blood	1.06022
Prednisone	7	Pain	1.0042
Prednisone	7	Eating	0.809532
Prednisone	7	Remicade	0.778721
Prednisone	7	Gastrointestinal	0.673685
Prednisone	7	Physicians	0.659681
Prednisone	7	Infusion procedures	0.65828
Prednisone	7	Humira	0.642875
Prednisone	7	Abdominal Pain	0.591057
Prednisone	7	Exacerbation of cGVHD	0.586856
Prednisone	7	Nausea	0.579854
Prednisone	7	Entyvio	0.561647
Prednisone	7	Stomach	0.544842
Prednisone	7	Crohn Disease	0.521033
Prednisone	7	Little	0.479019
Prednisone	7	Normal	0.437005
Prednisone	8	Physicians	1.56114
Prednisone	8	Therapeutic procedure	1.52292
Prednisone	8	Prednisone	1.48471
Prednisone	8	Pharmaceutical Preparations	0.983692
Prednisone	8	Symptoms	0.717615
Prednisone	8	Infusion procedures	0.651096
Prednisone	8	mayo	0.62279
Prednisone	8	Immunoglobulins, Intravenous	0.605806
Prednisone	8	Disease	0.503905
Prednisone	8	Steroids	0.495413
Prednisone	8	Comprehension	0.437385
Prednisone	8	Adverse effects	0.418986
Prednisone	8	Patients	0.416156
Prednisone	8	Diagnosis	0.365205
Prednisone	8	term	0.353882
Prednisone	8	improvement	0.339729
Prednisone	8	dose	0.335483
Prednisone	8	daily	0.307177
Prednisone	8	Methotrexate	0.284532
Prednisone	8	current	0.281702
Prednisone	9	Prednisone	1.84528
Prednisone	9	Experimental Result	1.55393
Prednisone	9	Laboratory test finding	1.38024
Prednisone	9	Laboratory	1.18414
Prednisone	9	daily	1.12811
Prednisone	9	Blood	0.892795
Prednisone	9	High Level	0.82556
Prednisone	9	Physicians	0.765797
Prednisone	9	range	0.730312
Prednisone	9	Normal	0.720974
Prednisone	9	Level	0.625726
Prednisone	9	levels	0.571565
Prednisone	9	Laboratory Procedures	0.532345
Prednisone	9	low	0.502463
Prednisone	9	Blood Glucose	0.478184
Prednisone	9	numbers	0.465111
Prednisone	9	Telefacsimile	0.45017
Prednisone	9	Leukocytes	0.438964
Prednisone	9	Complete Blood Count	0.409082
Prednisone	9	Complete Response with Incomplete Platelet Recovery	0.403479
Prednisone	10	Exanthema	2.07829
Prednisone	10	Prednisone	1.72275
Prednisone	10	Pruritus	1.59115
Prednisone	10	Urticaria	1.20615
Prednisone	10	Eye	0.889897
Prednisone	10	Physicians	0.866326
Prednisone	10	Face	0.732755
Prednisone	10	Symptoms	0.548113
Prednisone	10	Skin	0.546148
Prednisone	10	Benadryl	0.526506
Prednisone	10	Hypersensitivity	0.51472
Prednisone	10	prescribed	0.497041
Prednisone	10	Swelling	0.461684
Prednisone	10	area	0.457756
Prednisone	10	Oral cavity	0.440077
Prednisone	10	reaction	0.430256
Prednisone	10	Edema	0.424363
Prednisone	10	developed	0.379185
Prednisone	10	Leg	0.365435
Prednisone	10	Redness	0.365435
Prednisone	11	Asthma	4.61837
Prednisone	11	child	3.70571
Prednisone	11	Symptoms	2.06491
Prednisone	11	Easy	1.49138
Prednisone	11	daily	1.0924
Prednisone	11	Wheezing	0.972708
Prednisone	11	Albuterol	0.952759
Prednisone	11	Inhaler	0.927823
Prednisone	11	Unable to Do	0.858002
Prednisone	11	3 times	0.773219
Prednisone	11	Flovent	0.75327
Prednisone	11	Pharmaceutical Preparations	0.743296
Prednisone	11	Oral (intended site)	0.728334
Prednisone	11	Steroids	0.673475
Prednisone	11	Disease Controlled	0.6635
Prednisone	11	past	0.653526
Prednisone	11	Sleep	0.623602
Prednisone	11	Oral Tablet	0.613628
Prednisone	11	Much	0.603653
Prednisone	11	Affect (mental function)	0.57373
Prednisone	12	font	8.57499
Prednisone	12	Patients	3.80713
Prednisone	12	Nitric Oxide	3.44954
Prednisone	12	influenza A virus H3 subtype	2.35443
Prednisone	12	denied	2.33953
Prednisone	12	H1 genotype	1.82549
Prednisone	12	strong	1.80314
Prednisone	12	big	1.6765
Prednisone	12	Reporting	1.21461
Prednisone	12	current	0.767624
Prednisone	12	History of present illness	0.655877
Prednisone	12	Illness (finding)	0.648428
Prednisone	12	Pharyngitis	0.611179
Prednisone	12	Urinary tract infection	0.58138
Prednisone	12	part	0.551581
Prednisone	12	Pain	0.536681
Prednisone	12	Symptoms	0.521782
Prednisone	12	Antibiotics	0.484533
Prednisone	12	lastmonths	0.469633
Prednisone	12	urinate	0.462183
Fatigue	1	Fatigue	2.66659
Fatigue	1	Sleep	2.13552
Fatigue	1	Beds	0.656954
Fatigue	1	Falls	0.647508
Fatigue	1	School	0.558145
Fatigue	1	wake ups	0.515251
Fatigue	1	Speech	0.4984
Fatigue	1	hours	0.482059
Fatigue	1	Asleep	0.475932
Fatigue	1	Little	0.462655
Fatigue	1	hard	0.446059
Fatigue	1	All of the Time	0.392442
Fatigue	1	Eating	0.387846
Fatigue	1	Maybe	0.381974
Fatigue	1	im	0.372782
Fatigue	1	Much	0.366144
Fatigue	1	hour	0.328611
Fatigue	1	life	0.313292
Fatigue	1	Anxiety	0.310994
Fatigue	1	Finding	0.295675
Fatigue	2	Physicians	4.13255
Fatigue	2	Fatigue	2.78425
Fatigue	2	mayo	1.36566
Fatigue	2	appointment	1.12715
Fatigue	2	Experimental Result	0.764523
Fatigue	2	Laboratory Procedures	0.673561
Fatigue	2	Clinic	0.584728
Fatigue	2	Blood	0.517191
Fatigue	2	Patient Visit	0.505326
Fatigue	2	Therapeutic procedure	0.44935
Fatigue	2	Laboratory	0.404021
Fatigue	2	surgery	0.404021
Fatigue	2	Laboratory test finding	0.401587
Fatigue	2	local	0.379683
Fatigue	2	contact person	0.346827
Fatigue	2	care	0.340439
Fatigue	2	Infusion procedures	0.319143
Fatigue	2	Hearing	0.299673
Fatigue	2	Telefacsimile	0.295718
Fatigue	2	saw (device)	0.291459
Fatigue	3	Fatigue	4.44491
Fatigue	3	Pharmaceutical Preparations	2.13743
Fatigue	3	Dose	1.25502
Fatigue	3	Adverse effects	1.05212
Fatigue	3	Headache	0.90235
Fatigue	3	Symptoms	0.881692
Fatigue	3	daily	0.841851
Fatigue	3	increase	0.735238
Fatigue	3	Sleep	0.666992
Fatigue	3	Physicians	0.637848
Fatigue	3	dosage	0.630102
Fatigue	3	Nausea	0.619034
Fatigue	3	increased	0.615345
Fatigue	3	Prescription procedure	0.564806
Fatigue	3	Tablet Dosage Form	0.541565
Fatigue	3	Prednisone	0.512053
Fatigue	3	Experience	0.456718
Fatigue	3	Dizziness	0.453398
Fatigue	3	Change -- procedure	0.402859
Fatigue	3	Contraceptives, Oral	0.386258
Fatigue	4	Fatigue	3.03818
Fatigue	4	Symptoms	1.35407
Fatigue	4	Coughing	1.34857
Fatigue	4	Eating	1.13481
Fatigue	4	Fever	1.02165
Fatigue	4	Nausea	0.979208
Fatigue	4	Diarrhea	0.821642
Fatigue	4	Pain	0.800031
Fatigue	4	Headache	0.540695
Fatigue	4	Illness (finding)	0.535587
Fatigue	4	Stomach	0.526157
Fatigue	4	Normal	0.495901
Fatigue	4	Abdominal Pain	0.482934
Fatigue	4	Little	0.457787
Fatigue	4	Vomiting	0.453857
Fatigue	4	Feces	0.427924
Fatigue	4	Common Cold	0.409063
Fatigue	4	Antibiotics	0.40199
Fatigue	4	Blood	0.380379
Fatigue	4	Chills	0.353659
Fatigue	5	Pain	3.32197
Fatigue	5	Fatigue	1.81472
Fatigue	5	Symptoms	1.10467
Fatigue	5	Leg	0.929957
Fatigue	5	Foot	0.739652
Fatigue	5	Headache	0.650097
Fatigue	5	Hand	0.630107
Fatigue	5	Worse	0.558542
Fatigue	5	Weakness	0.494974
Fatigue	5	Physicians	0.493375
Fatigue	5	side	0.48338
Fatigue	5	area	0.449397
Fatigue	5	Neck	0.448997
Fatigue	5	Knee	0.40142
Fatigue	5	walking	0.388627
Fatigue	5	Eye	0.373434
Fatigue	5	Muscle Tissue	0.351445
Fatigue	5	walk	0.350646
Fatigue	5	Upper arm	0.335453
Fatigue	5	Sitting position	0.32226
Fatigue	6	Fatigue	2.54303
Fatigue	6	Normal	1.31774
Fatigue	6	Thyroid Gland	1.29771
Fatigue	6	low	1.27121
Fatigue	6	Dietary Iron	0.889921
Fatigue	6	levels	0.822065
Fatigue	6	High Level	0.796861
Fatigue	6	Blood	0.789106
Fatigue	6	checked	0.740637
Fatigue	6	Experimental Result	0.709617
Fatigue	6	Symptoms	0.701216
Fatigue	6	Pulse Rate	0.672781
Fatigue	6	Laboratory test finding	0.665672
Fatigue	6	tsh	0.654686
Fatigue	6	range	0.624958
Fatigue	6	Body Weight	0.624958
Fatigue	6	Laboratory	0.559687
Fatigue	6	Laboratory Procedures	0.55904
Fatigue	6	Blood Pressure	0.49183
Fatigue	6	Eating	0.429144
Fatigue	7	Physicians	1.33308
Fatigue	7	mayo	1.04463
Fatigue	7	Symptoms	0.976663
Fatigue	7	Diagnosis	0.82543
Fatigue	7	Therapeutic procedure	0.607927
Fatigue	7	Comprehension	0.533585
Fatigue	7	Patients	0.518716
Fatigue	7	Disease	0.496201
Fatigue	7	Clinic	0.433329
Fatigue	7	Laboratory Procedures	0.374281
Fatigue	7	health	0.358138
Fatigue	7	Present	0.349641
Fatigue	7	information	0.347942
Fatigue	7	years	0.345818
Fatigue	7	Persons	0.344119
Fatigue	7	Pain	0.337322
Fatigue	7	life	0.326277
Fatigue	7	Reporting	0.302912
Fatigue	7	Severe (severity modifier)	0.278698
Fatigue	7	Finding	0.268078
Fatigue	8	problems	3.33245
Fatigue	8	difficult	2.42923
Fatigue	8	trouble	2.35433
Fatigue	8	usual	2.31321
Fatigue	8	Persons	2.23831
Fatigue	8	Easy	2.15165
Fatigue	8	Little	1.95485
Fatigue	8	Moving	1.85645
Fatigue	8	Sleep	1.62
Fatigue	8	Too much	1.36739
Fatigue	8	Restlessness	1.36446
Fatigue	8	At home	1.3483
Fatigue	8	care	1.28515
Fatigue	8	family	1.10891
Fatigue	8	half	1.09716
Fatigue	8	Asleep	1.02079
Fatigue	8	Several days	1.00317
Fatigue	8	concentrating	0.979668
Fatigue	8	Vitality	0.978199
Fatigue	8	pleasurable emotion	0.96645
